# Supplementary material for: Neuronal and Neuroaxonal Damage Cerebrospinal Fluid Biomarkers in Autoimmune Encephalitis Associated or Not with the Presence of Tumor
Source: Biomedicines. 2022 May 28;10(6):1262. doi: 10.3390/biomedicines10061262 (PMC9220160; doi:10.3390/biomedicines10061262)
Supplement: Supplementary file 1 [file biomedicines-10-01262-s001.zip]

Archive with 1 entries (1 files):
- Revised Supplementary Tables with minor change-1.pdf
